# Supplementary material for: MiR‐130a‐3p regulates neural stem cell differentiation in vitro by targeting Acsl4
Source: J Cell Mol Med. 2022 Apr 16;26(9):2717–27. doi: 10.1111/jcmm.17285 (PMC9077303; doi:10.1111/jcmm.17285)
Supplement: Supplementary file 5 — Table S1 [file JCMM-26-2717-s002.xlsx]

## Sheet: Sheet1
Primer Symbol	5'to3'
Acsl4-Forward	5’-CTTCACATTTGCACAGGAGGT-3’
Acsl4-Reverse	5’-CACAGCTAAAGGGAAATGTCTTC-3’
Atp2b2-Forward	5’-CCCCAGCATGAATGTACCTG-3’
Atp2b2-Reverse	5’-GTTCCTGTTTGCAGTTCCCG-3’
Emx2-Forward	5’-AAGGGGGAGAGGGAATCACA-3’
Emx2-Reverse	5’-TTGCATGTTGATGAAGGGGC-3’
Gapdh-Forward	5ʹ-CCACGGCAAGTTCAACGGCACAG-3ʹ
Gapdh-Reverse	5ʹ-GACGCCAGTAGACTCCACGACAT-3ʹ
Gfap-Forward	5’-CTCAAGAGGAACACTGTGGTAAAGA-3’
Gfap-Reverse	5’-CTGAACGAGCCGTGGGCATAAAA-3’
Map2-Forward	5’-CTTGATTCTATTGCCCTTGGGTTTA-3’
Map2-Reverse	5’-CATCCATCGTTCCGCTAGTGTTG-3’
Neurod1-Forward	5’-CAGGGTTATGAGATCGTCACTATTC-3’
Neurod1-Reverse	5’-CCTTCTTGTCTGCCTCGTGTTCC-3’
Neun-Forward	5’-GACCAATAAGAAGCCTGGGAAC-3’
Neun-Reverse	5’-GCCCATAGACTGCTCCTACC-3’
Tuj1-Forward	5’-GCTACTGACACTGCCCCC-3’
Tuj1-Reverse	5’-GCTAAAACGGGGAGGACAGA-3’
